# Supplementary material for: SlARF10, an auxin response factor, is involved in chlorophyll and sugar accumulation during tomato fruit development
Source: J Exp Bot. 2018 Sep 13;69(22):5507–18. doi: 10.1093/jxb/ery328 (PMC6255703; doi:10.1093/jxb/ery328)
Supplement: Supplementary Tables [file ery328_suppl_supplementary_tables.xls]

## Sheet: Sheet1
Table S1 Primers used for qRT-PCR, vector construction and EMSA
Name	Gene ID	primers sequences
Primers for qRT-PCR
SlARF10	Solyc11g069500	F 5’-TACCACCAAGTTTCCAGCG-3’
		R 5’-CCGAAGAGTAAGAACCGAGG-3’
AGPase 1	Solyc01g109790	F 5’- CTGAAATTATACCAGCAGCTA -3’
		R 5’- ATTTAATTGTTCCAATGTCCTC-3’
AGPase 2	Solyc07g019440	F 5’- AGCAGACTACTACCAAACAG -3’
		R 5’- ATTCCAATCGGTACTTTCC -3’
AGPase 3	Solyc01g079790	F 5’- CGCGCTACTTCGTAATAACC -3’
		R 5’- CCATCAATTCTCCATTGCA -3’
AGPase	Solyc07g056140	F 5’- TGTAAGATTCACCATTCCGT -3’
		R 5’- TCTTCTATAATTGCTCCCTCTG -3’
SlARF4	Solyc11g069190	F 5’- TGACTGCTTCGGATACCA-3’
		R 5’-TTTCCACTCTACTCCGTGC-3’
SlGLK1	Solyc07g053630	F 5’- AAGCAGTGGTGATGAGTCTGA -3’
		R 5’- ACCCGAACCTACATCCGA-3’
SlGLK2	Solyc10g008160	F 5’- GATGAAATCAACGGTGGAGA -3’
		R 5’- GGACTGCCTTATCAACACCTAA-3’
DDB1	Solyc02g021650	F 5’- CCCAGGTGCTTGTAAATCA -3’
		R 5’- GGACTGCCTTATCAACACCTAA-3’
THY5	Solyc08g061130	F 5’- CCCAGGTGCTTGTAAATCA-3’
		R 5’- ACCTGCTGTTGTGTTCTTCAG-3’
POR	Solyc10g006900	F 5’-TCAGTTGGGATGTCTAAGGAG-3’
		R 5’-GACCTCCTGAAGTTATCAACG-3’
CBP1	Solyc02g070990	F 5’-ATGGGCTATGCTTGGTGCT-3’
		R 5’-AATCAAGTCCACCCTCGCT-3’
CBP2	Solyc02g070950	F 5’-ATGGGCTATGCTTGGTGCT-3’
		R 5’-TAGTCAAGTCCACCCTCGCT-3’
Ubiqutin	Solyc07g064130	F 5’-GCCGACTACAACATCCAGAAGG-3’
		R 5’-TGCAACACAGCGAGCTTAACC-3’
Primers for vector constructions
SlARF10-GFP	Solyc11g069500	F 5’-ATGAAGGAGGTTTTGGAGAAGTG-3’
		R 5’-CTATGCAAAGATGCTAAGAGGTC-3’
SlARF10-pLP100	Solyc11g069500	5’-TCCCCCGGGGATGAAGGAGGTTTTGGAGAA-3’
		5’-TCCCCCGGGGATGAAGGAGGTTTTGGAGAA-3’
SlARF10 RNAi vector	Solyc11g069500	F 5’-CGAGCTCCTCGGTTCTTACTCTTCGGTC-3’
		R 5’-TCCCCCGGGCCCTGTTTGGACTACTTGTG-3’
pGreenII 62-SK-SlARF10-F	Solyc11g069500	F 5’-TAGAACTAGTGGATCCATGAAGGAGGTTTTGGAGAA-3’
pGreenII 62-SK-SlARF10-R		F 5’-CGGTATCGATAAGCTTCTATGCAAAGATGCTAAGAG-3’
pGreenII 0800-POR-F	Solyc10g006900	F 5’-TATAGGGCGAATTGGCACTTCATTGACCACTGG-3’
pGreenII 0800-POR-R		F 5’-TTGGCGTCTTCCATGGCAAGGTTTAGATTTCCTCTG-3’
pGreenII 0800-CBP1-F	Solyc02g070990	F 5’-TATAGGGCGAATTGGGCTGCGTTGAATCTCTACG-3’
pGreenII 0800-CBP1-R		F 5’-TTGGCGTCTTCCATGGGTGCTTTGGCTATGGTCAT-3’
pGreenII 0800-CBP2-F	Solyc02g070950	F 5’-TATAGGGCGAATTGGTGTTTCTGTGTGCCTTGG-3’
pGreenII 0800-CBP2-R		F 5’-TTGGCGTCTTCCATGGATTGGAATCTGCCCTGTG-3’
pGreenII 0800-SlGLK1-F	Solyc07g053630	F 5’-TATAGGGCGAATTGGATTTCCTTTTTGTTGTTG-3’
pGreenII 0800-SlGLK1-R		F 5’-TTGGCGTCTTCCATGGCTTTCATTCCTTAGCGTA-3’
Primers for EMSA
Probe-SlGLK1-promoter	Solyc07g053630	F1 5’-AGTTTTTAAAAAAATTATTAGTGAGACATAAATAAATTTTACCGTCAAAA-3’
		R1 5’-TTTTGACGGTAAAATTTATTTATGTCTCACTAATAATTTTTTTAAAAACT-3’
		F2 5’-CCACTTCCAACATAACCCTACCATGTCTCATTTCAACTTGCAAGCCTTTC-3’
		R2 5’-GAAAGGCTTGCAAGTTGAAATGAGACATGGTAGGGTTATGTTGGAAGTGG-3’
MutantProbe-SlGLK1-promoter	Solyc07g053630	F1 5’-AGTTTTTAAAAAAATTATTAGTAAAAAATAAATAAATTTTACCGTCAAAA-3’
		R1 5’-TTTTGACGGTAAAATTTATTTATTTTTTACTAATAATTTTTTTAAAAACT-3’
		F2 5’-CCACTTCCAACATAACCCTACCAAAAAAAATTTCAACTTGCAAGCCTTTC-3’
		R2 5’-GAAAGGCTTGCAAGTTGAAATTTTTTTTGGTAGGGTTATGTTGGAAGTGG-3’

## Sheet: Sheet2
Table S2. ARF binding element (TGTCTC) in ADPase genes
gene name	gene ID	element position
ADPase L1	Solyc01g109790	-1924bp
		-1916bp
ADPase L2	Solyc07g019440	-1238bp
		-1144bp
